# Supplementary material for: Mechano-regulation of GLP-1 production by Piezo1 in intestinal L cells
Source: eLife. 2024 Nov 7;13:RP97854. doi: 10.7554/eLife.97854 (PMC11542922; doi:10.7554/eLife.97854)
Supplement: Figure 1—source data 2. [file elife-97854-fig1-data2.zip]

Archive with 30 entries (30 files):
- 2022-10-13_18-48-02 (E) (1).tif
- __MACOSX/._2022-10-13_18-48-02 (E) (1).tif
- 20221028.1.tif
- __MACOSX/._20221028.1.tif
- CaMKIV.tif
- __MACOSX/._CaMKIV.tif
- CaMKK╬▓.tif
- __MACOSX/._CaMKK╬▓.tif
- GCG-FRTσƒ║σ¢áΘë┤σ«Ü1.tif
- __MACOSX/._GCG-FRTσƒ║σ¢áΘë┤σ«Ü1.tif
- mTOR.tif
- __MACOSX/._mTOR.tif
- pCaMKIV.tif
- __MACOSX/._pCaMKIV.tif
- PL, vil-flpσƒ║σ¢áΘë┤σ«Ü1.tif
- __MACOSX/._PL, vil-flpσƒ║σ¢áΘë┤σ«Ü1.tif
- pmTOR.tif
- __MACOSX/._pmTOR.tif
- Proglucagen.tif
- __MACOSX/._Proglucagen.tif
- pS6.tif
- __MACOSX/._pS6.tif
- pS6K.tif
- __MACOSX/._pS6K.tif
- S6.tif
- __MACOSX/._S6.tif
- S6K.tif
- __MACOSX/._S6K.tif
- ╬▓-actin.tif
- __MACOSX/._╬▓-actin.tif
