# Supplementary material for: Mechano-regulation of GLP-1 production by Piezo1 in intestinal L cells
Source: eLife. 2024 Nov 7;13:RP97854. doi: 10.7554/eLife.97854 (PMC11542922; doi:10.7554/eLife.97854)
Supplement: Figure 1—figure supplement 1—source data 1. [file elife-97854-fig1-figsupp1-data1.zip]

Archive with 1 entries (1 files):
- Figure1-figure supplement 1-source data 1.pdf
