# Supplementary material for: Mechano-regulation of GLP-1 production by Piezo1 in intestinal L cells
Source: eLife. 2024 Nov 7;13:RP97854. doi: 10.7554/eLife.97854 (PMC11542922; doi:10.7554/eLife.97854)
Supplement: Figure 1—figure supplement 3—source data 2. [file elife-97854-fig1-figsupp3-data2.zip]

Archive with 4 entries (4 files):
- Proglucagon-3D.tif
- __MACOSX/._Proglucagon-3D.tif
- ╬▓-actin-3D.tif
- __MACOSX/._╬▓-actin-3D.tif
