# Supplementary material for: Mechano-regulation of GLP-1 production by Piezo1 in intestinal L cells
Source: eLife. 2024 Nov 7;13:RP97854. doi: 10.7554/eLife.97854 (PMC11542922; doi:10.7554/eLife.97854)
Supplement: Figure 1—figure supplement 5—source data 1. [file elife-97854-fig1-figsupp5-data1.zip › Figure 1-figure supplement 5-Source data 1.xlsx]

## Sheet: FigS5B
duodenum				jejunum				ileum				colon
Piezo1 positive GLP-1 cells / total GLP-1 cells	Piezo1 loxp/loxp	Piezo1 Intl-CKO		Piezo1 positive GLP-1 cells / total GLP-1 cells	Piezo1 loxp/loxp	Piezo1 Intl-CKO		Piezo1 positive GLP-1 cells / total GLP-1 cells	Piezo1 loxp/loxp	Piezo1 Intl-CKO		Piezo1 positive GLP-1 cells / total GLP-1 cells	Piezo1 loxp/loxp	Piezo1 Intl-CKO
#1	0.888889	0		#1	1	0		#1	1	0		#1	1	0
#2	1	0		#2	1	0		#2	1	0		#2	0.894737	0
#3	0.909091	0		#3	0.857143	0		#3	1	0		#3	1	0
#4	1	0		#4	1	0		#4	1	0		#4	1	0
#5	1	0		#5	1	0		#5	0.923077	0		#5	0.944444	0
#6	1	0		#6	1	0		#6	0.882353	0		#6	1	0
Mean	0.9663	0		Mean	0.9762	0		Mean	0.9676	0		Mean	0.9732	0
Std. Error of Mean	0.02145	0		Std. Error of Mean	0.02381	0		Std. Error of Mean	0.02117	0		Std. Error of Mean	0.01813	0
P value	Piezo1 loxp/loxp vs.Piezo1 Intl-CKO			P value	Piezo1 loxp/loxp vs.Piezo1 Intl-CKO			P value	Piezo1 loxp/loxp vs.Piezo1 Intl-CKO			P value	Piezo1 loxp/loxp vs.Piezo1 Intl-CKO
	<0.0001				<0.0001				<0.0001				<0.0001
