# Supplementary material for: Mechano-regulation of GLP-1 production by Piezo1 in intestinal L cells
Source: eLife. 2024 Nov 7;13:RP97854. doi: 10.7554/eLife.97854 (PMC11542922; doi:10.7554/eLife.97854)
Supplement: Figure 1—figure supplement 8—source data 2. [file elife-97854-fig1-figsupp8-data2.zip]

Archive with 4 entries (3 files):
- Figure 1-figure supplement 8-source data 2/
- Figure 1-figure supplement 8-source data 2/Occludin-8C.tif
- Figure 1-figure supplement 8-source data 2/ZO-1-8C.tif
- Figure 1-figure supplement 8-source data 2/β-actin-8C.tif
