# Supplementary material for: Mechano-regulation of GLP-1 production by Piezo1 in intestinal L cells
Source: eLife. 2024 Nov 7;13:RP97854. doi: 10.7554/eLife.97854 (PMC11542922; doi:10.7554/eLife.97854)
Supplement: Figure 2—source data 2. [file elife-97854-fig2-data2.zip]

Archive with 22 entries (22 files):
- CaMKIV.tif
- __MACOSX/._CaMKIV.tif
- CaMKK╬▓.tif
- __MACOSX/._CaMKK╬▓.tif
- mTOR.tif
- __MACOSX/._mTOR.tif
- pCaMKIV.tif
- __MACOSX/._pCaMKIV.tif
- pmTOR.tif
- __MACOSX/._pmTOR.tif
- Proglucagen.tif
- __MACOSX/._Proglucagen.tif
- pS6.tif
- __MACOSX/._pS6.tif
- pS6K.tif
- __MACOSX/._pS6K.tif
- S6.tif
- __MACOSX/._S6.tif
- S6K.tif
- __MACOSX/._S6K.tif
- ╬▓-actin.tif
- __MACOSX/._╬▓-actin.tif
