# Supplementary material for: Mechano-regulation of GLP-1 production by Piezo1 in intestinal L cells
Source: eLife. 2024 Nov 7;13:RP97854. doi: 10.7554/eLife.97854 (PMC11542922; doi:10.7554/eLife.97854)
Supplement: Figure 3—source data 2. [file elife-97854-fig3-data2.zip]

Archive with 48 entries (48 files):
- CaMKIV-3E.tif
- __MACOSX/._CaMKIV-3E.tif
- CaMKIV-3R.tif
- __MACOSX/._CaMKIV-3R.tif
- CaMKK╬▓-3E.tif
- __MACOSX/._CaMKK╬▓-3E.tif
- CaMKK╬▓-3R.tif
- __MACOSX/._CaMKK╬▓-3R.tif
- mTOR-3E.tif
- __MACOSX/._mTOR-3E.tif
- mTOR-3R.tif
- __MACOSX/._mTOR-3R.tif
- pCaMKIV-3E.tif
- __MACOSX/._pCaMKIV-3E.tif
- pCaMKIV-3R.tif
- __MACOSX/._pCaMKIV-3R.tif
- Piezo1-3R.tif
- __MACOSX/._Piezo1-3R.tif
- pmTOR-3E.tif
- __MACOSX/._pmTOR-3E.tif
- pmTOR-3R.tif
- __MACOSX/._pmTOR-3R.tif
- Proglucagen-3E.tif
- __MACOSX/._Proglucagen-3E.tif
- Proglucagen-3J.tif
- __MACOSX/._Proglucagen-3J.tif
- Proglucagen-3R.tif
- __MACOSX/._Proglucagen-3R.tif
- pS6-3E.tif
- __MACOSX/._pS6-3E.tif
- pS6-3R.tif
- __MACOSX/._pS6-3R.tif
- pS6K-3E.tif
- __MACOSX/._pS6K-3E.tif
- pS6K-3R.tif
- __MACOSX/._pS6K-3R.tif
- S6-3E.tif
- __MACOSX/._S6-3E.tif
- S6-3R.tif
- __MACOSX/._S6-3R.tif
- S6K-3E.tif
- __MACOSX/._S6K-3E.tif
- ╬▓-actin-3E.tif
- __MACOSX/._╬▓-actin-3E.tif
- ╬▓-actin-3J.tif
- __MACOSX/._╬▓-actin-3J.tif
- ╬▓-actin-3R.tif
- __MACOSX/._╬▓-actin-3R.tif
