# Supplementary material for: Mechano-regulation of GLP-1 production by Piezo1 in intestinal L cells
Source: eLife. 2024 Nov 7;13:RP97854. doi: 10.7554/eLife.97854 (PMC11542922; doi:10.7554/eLife.97854)
Supplement: Figure 4—source data 2. [file elife-97854-fig4-data2.zip]

Archive with 68 entries (68 files):
- CaMKIV-4F.tif
- __MACOSX/._CaMKIV-4F.tif
- CaMKIV-4J.tif
- __MACOSX/._CaMKIV-4J.tif
- CaMKIV-4N.tif
- __MACOSX/._CaMKIV-4N.tif
- CaMKK╬▓-4F.tif
- __MACOSX/._CaMKK╬▓-4F.tif
- CaMKK╬▓-4J.tif
- __MACOSX/._CaMKK╬▓-4J.tif
- CaMKK╬▓-4N.tif
- __MACOSX/._CaMKK╬▓-4N.tif
- mTOR-4F.tif
- __MACOSX/._mTOR-4F.tif
- mTOR-4J.tif
- __MACOSX/._mTOR-4J.tif
- mTOR-4N.tif
- __MACOSX/._mTOR-4N.tif
- pCaMKIV-4F.tif
- __MACOSX/._pCaMKIV-4F.tif
- pCaMKIV-4J.tif
- __MACOSX/._pCaMKIV-4J.tif
- pCaMKIV-4N.tif
- __MACOSX/._pCaMKIV-4N.tif
- Piezo1-4J.tif
- __MACOSX/._Piezo1-4J.tif
- pmTOR-4F.tif
- __MACOSX/._pmTOR-4F.tif
- pmTOR-4J.tif
- __MACOSX/._pmTOR-4J.tif
- pmTOR-4N.tif
- __MACOSX/._pmTOR-4N.tif
- Proglucagen-4F.tif
- __MACOSX/._Proglucagen-4F.tif
- Proglucagen-4J.tif
- __MACOSX/._Proglucagen-4J.tif
- Proglucagen-4N.tif
- __MACOSX/._Proglucagen-4N.tif
- pS6-4F.tif
- __MACOSX/._pS6-4F.tif
- pS6-4J.tif
- __MACOSX/._pS6-4J.tif
- pS6-4N.tif
- __MACOSX/._pS6-4N.tif
- pS6K-4F.tif
- __MACOSX/._pS6K-4F.tif
- pS6K-4J.tif
- __MACOSX/._pS6K-4J.tif
- pS6K-4N.tif
- __MACOSX/._pS6K-4N.tif
- S6-4F.tif
- __MACOSX/._S6-4F.tif
- S6-4J.tif
- __MACOSX/._S6-4J.tif
- S6-4N.tif
- __MACOSX/._S6-4N.tif
- S6K-4F.tif
- __MACOSX/._S6K-4F.tif
- S6K-4J.tif
- __MACOSX/._S6K-4J.tif
- S6K-4N.tif
- __MACOSX/._S6K-4N.tif
- ╬▓-actin-4F.tif
- __MACOSX/._╬▓-actin-4F.tif
- ╬▓-actin-4J.tif
- __MACOSX/._╬▓-actin-4J.tif
- ╬▓-actin-4N.tif
- __MACOSX/._╬▓-actin-4N.tif
