# Supplementary material for: Mechano-regulation of GLP-1 production by Piezo1 in intestinal L cells
Source: eLife. 2024 Nov 7;13:RP97854. doi: 10.7554/eLife.97854 (PMC11542922; doi:10.7554/eLife.97854)
Supplement: Figure 5—source data 2. [file elife-97854-fig5-data2.zip]

Archive with 68 entries (68 files):
- CaMKIV-5D.tif
- __MACOSX/._CaMKIV-5D.tif
- CaMKIV-5G.tif
- __MACOSX/._CaMKIV-5G.tif
- CaMKIV-5N.tif
- __MACOSX/._CaMKIV-5N.tif
- CaMKK╬▓-5D.tif
- __MACOSX/._CaMKK╬▓-5D.tif
- CaMKK╬▓-5G.tif
- __MACOSX/._CaMKK╬▓-5G.tif
- CaMKK╬▓-5N.tif
- __MACOSX/._CaMKK╬▓-5N.tif
- mTOR-5D.tif
- __MACOSX/._mTOR-5D.tif
- mTOR-5G.tif
- __MACOSX/._mTOR-5G.tif
- mTOR-5N.tif
- __MACOSX/._mTOR-5N.tif
- pCaMKIV-5D.tif
- __MACOSX/._pCaMKIV-5D.tif
- pCaMKIV-5G.tif
- __MACOSX/._pCaMKIV-5G.tif
- pCaMKIV-5N.tif
- __MACOSX/._pCaMKIV-5N.tif
- Piezo1-5N.tif
- __MACOSX/._Piezo1-5N.tif
- pmTOR-5D.tif
- __MACOSX/._pmTOR-5D.tif
- pmTOR-5G.tif
- __MACOSX/._pmTOR-5G.tif
- pmTOR-5N.tif
- __MACOSX/._pmTOR-5N.tif
- Proglucagen-5D.tif
- __MACOSX/._Proglucagen-5D.tif
- Proglucagen-5G.tif
- __MACOSX/._Proglucagen-5G.tif
- Proglucagen-5N.tif
- __MACOSX/._Proglucagen-5N.tif
- pS6-5D.tif
- __MACOSX/._pS6-5D.tif
- pS6-5G.tif
- __MACOSX/._pS6-5G.tif
- pS6-5N.tif
- __MACOSX/._pS6-5N.tif
- pS6K-5D.tif
- __MACOSX/._pS6K-5D.tif
- pS6K-5G.tif
- __MACOSX/._pS6K-5G.tif
- pS6K-5N.tif
- __MACOSX/._pS6K-5N.tif
- S6-5D.tif
- __MACOSX/._S6-5D.tif
- S6-5G.tif
- __MACOSX/._S6-5G.tif
- S6-5N.tif
- __MACOSX/._S6-5N.tif
- S6K-5D.tif
- __MACOSX/._S6K-5D.tif
- S6K-5G.tif
- __MACOSX/._S6K-5G.tif
- S6K-5N.tif
- __MACOSX/._S6K-5N.tif
- ╬▓-actin-5D.tif
- __MACOSX/._╬▓-actin-5D.tif
- ╬▓-actin-5G.tif
- __MACOSX/._╬▓-actin-5G.tif
- ╬▓-actin-5N.tif
- __MACOSX/._╬▓-actin-5N.tif
