# Supplementary material for: Mechano-regulation of GLP-1 production by Piezo1 in intestinal L cells
Source: eLife. 2024 Nov 7;13:RP97854. doi: 10.7554/eLife.97854 (PMC11542922; doi:10.7554/eLife.97854)
Supplement: Figure 5—source data 3. [file elife-97854-fig5-data3.zip]

Archive with 2 entries (2 files):
- Source data-Figure 5.xlsx
- __MACOSX/._Source data-Figure 5.xlsx
