# Supplementary material for: Mechano-regulation of GLP-1 production by Piezo1 in intestinal L cells
Source: eLife. 2024 Nov 7;13:RP97854. doi: 10.7554/eLife.97854 (PMC11542922; doi:10.7554/eLife.97854)
Supplement: Figure 6—source data 2. [file elife-97854-fig6-data2.zip]

Archive with 48 entries (48 files):
- CaMKIV-6D.tif
- __MACOSX/._CaMKIV-6D.tif
- CaMKIV-6H.tif
- __MACOSX/._CaMKIV-6H.tif
- CaMKK╬▓-6D.tif
- __MACOSX/._CaMKK╬▓-6D.tif
- CaMKK╬▓-6H.tif
- __MACOSX/._CaMKK╬▓-6H.tif
- mTOR-6D.tif
- __MACOSX/._mTOR-6D.tif
- mTOR-6H.tif
- __MACOSX/._mTOR-6H.tif
- pCaMKIV-6D.tif
- __MACOSX/._pCaMKIV-6D.tif
- pCaMKIV-6H.tif
- __MACOSX/._pCaMKIV-6H.tif
- Piezo1-6D.tif
- __MACOSX/._Piezo1-6D.tif
- Piezo1-6H.tif
- __MACOSX/._Piezo1-6H.tif
- pmTOR-6D.tif
- __MACOSX/._pmTOR-6D.tif
- pmTOR-6H.tif
- __MACOSX/._pmTOR-6H.tif
- Proglucagon-6D.tif
- __MACOSX/._Proglucagon-6D.tif
- Proglucagon-6H.tif
- __MACOSX/._Proglucagon-6H.tif
- pS6-6D.tif
- __MACOSX/._pS6-6D.tif
- pS6-6H.tif
- __MACOSX/._pS6-6H.tif
- pS6K-6D.tif
- __MACOSX/._pS6K-6D.tif
- pS6K-6H.tif
- __MACOSX/._pS6K-6H.tif
- S6-6D.tif
- __MACOSX/._S6-6D.tif
- S6-6H.tif
- __MACOSX/._S6-6H.tif
- S6K-6D.tif
- __MACOSX/._S6K-6D.tif
- S6K-6H.tif
- __MACOSX/._S6K-6H.tif
- ╬▓-actin-6D.tif
- __MACOSX/._╬▓-actin-6D.tif
- ╬▓-actin-6H.tif
- __MACOSX/._╬▓-actin-6H.tif
