# Supplementary material for: Mechano-regulation of GLP-1 production by Piezo1 in intestinal L cells
Source: eLife. 2024 Nov 7;13:RP97854. doi: 10.7554/eLife.97854 (PMC11542922; doi:10.7554/eLife.97854)
Supplement: Figure 7—source data 2. [file elife-97854-fig7-data2.zip]

Archive with 60 entries (60 files):
- CaMKIV-7C.tif
- __MACOSX/._CaMKIV-7C.tif
- CaMKIV-7F.tif
- __MACOSX/._CaMKIV-7F.tif
- CaMKK╬▓-7C.tif
- __MACOSX/._CaMKK╬▓-7C.tif
- CaMKK╬▓-7F.tif
- __MACOSX/._CaMKK╬▓-7F.tif
- mTOR-7C.tif
- __MACOSX/._mTOR-7C.tif
- mTOR-7F.tif
- __MACOSX/._mTOR-7F.tif
- mTOR-7I.tif
- __MACOSX/._mTOR-7I.tif
- pCaMKIV-7C.tif
- __MACOSX/._pCaMKIV-7C.tif
- pCaMKIV-7F.tif
- __MACOSX/._pCaMKIV-7F.tif
- pmTOR-7C.tif
- __MACOSX/._pmTOR-7C.tif
- pmTOR-7F.tif
- __MACOSX/._pmTOR-7F.tif
- pmTOR-7I.tif
- __MACOSX/._pmTOR-7I.tif
- Proglucagon-7C.tif
- __MACOSX/._Proglucagon-7C.tif
- Proglucagon-7F.tif
- __MACOSX/._Proglucagon-7F.tif
- Proglucagon-7I.tif
- __MACOSX/._Proglucagon-7I.tif
- pS6-7C.tif
- __MACOSX/._pS6-7C.tif
- pS6-7F.tif
- __MACOSX/._pS6-7F.tif
- pS6-7I.tif
- __MACOSX/._pS6-7I.tif
- pS6K-7C.tif
- __MACOSX/._pS6K-7C.tif
- pS6K-7F.tif
- __MACOSX/._pS6K-7F.tif
- pS6K-7I.tif
- __MACOSX/._pS6K-7I.tif
- S6-7C.tif
- __MACOSX/._S6-7C.tif
- S6-7F.tif
- __MACOSX/._S6-7F.tif
- S6-7I.tif
- __MACOSX/._S6-7I.tif
- S6K-7C.tif
- __MACOSX/._S6K-7C.tif
- S6K-7F.tif
- __MACOSX/._S6K-7F.tif
- S6K-7I.tif
- __MACOSX/._S6K-7I.tif
- ╬▓-actin-7C.tif
- __MACOSX/._╬▓-actin-7C.tif
- ╬▓-actin-7F.tif
- __MACOSX/._╬▓-actin-7F.tif
- ╬▓-actin-7I.tif
- __MACOSX/._╬▓-actin-7I.tif
